# Supplementary material for: Impaired Endothelium-Dependent Vasodilation and Increased Levels of Soluble Fms-like Tyrosine Kinase-1 Induced by Reduced Uterine Perfusion Pressure in Pregnant Rats: Evidence of Protective Effects with Sodium Nitrite Treatment in Preeclampsia
Source: Int J Mol Sci. 2024 Oct 15;25(20):11051. doi: 10.3390/ijms252011051 (PMC11507509; doi:10.3390/ijms252011051)
Supplement: Supplementary file 1 [file ijms-25-11051-s001.zip]

Archive with 1 entries (1 files):
- ijms-3251591-supplementary.pdf
